# Supplementary material for: Ancient Traces of Tailless Retropseudogenes in Therian Genomes
Source: Genome Biol Evol. 2015 Feb 26;7(3):889–900. doi: 10.1093/gbe/evv040 (PMC5322556; doi:10.1093/gbe/evv040)
Supplement: Supplementary Data [file supp_evv040_file_S1.xlsx]

## Sheet: Blatt1
List S1. Amount of tailless retropseudogenes
Listed are the amounts of tailless hits (absolute and normalized) within all analyzed genomes.
nd = no data
	Absolute							Normalized				remaining H. sapiens
	Species	genome size without N/X (Mb)	5S rRNA all	5S rRNA without genomic duplications	U2 snRNA all	U2 snRNA without genomic duplications		Species	5S rRNA	U2 snRNA		type	all	without duplications
	B. taurus	2640.18	316	311	248	246		B. taurus	117.795	93.1756		18S rRNA	0	0	5' full-length, 3' truncated
	C. familiaris	1392.18	262	259	482	471		C. familiaris	186.039	338.318		28S rRNA	0	0	5' full-length, 3' truncated
	H. sapiens	2861.36	571	555	676	666		H. sapiens	193.964	232.756		5.8S rRNA	0	0	5' full-length, 3' truncated
	M. musculus	2647.52	90	90	651	638		M. musculus	33.9941	240.98		18S rRNA	2	2	5' truncated, 3' truncated
	L. africana	3118.55	17	17	42	42		L. africana	5.45125	13.4678		28S rRNA	10	10	5' truncated, 3' truncated
	C. hoffmanni	2060.42	5	5	82	81		C. hoffmanni	2.42669	39.3124		5.8S rRNA	0	0	5' truncated, 3' truncated
	M. domestica	3412.62	8	8	300	298		M. domestica	2.34424	87.3229		hY1	7	7
	M. eugenii	163.917	1	1	1	1		M. eugenii	6.10065	6.10065		hY3	3	3
	S. harrisii	2932.08	13	13	34	34		S. harrisii	4.43371	11.5959		7SK	140	139
	O. anatinus	390.788	0	0	0	0		O. anatinus	0	0		U11	1	1
	A. carolinensis	1026.05	8	8	64	63		A. carolinensis	7.79691	61.4006		U12	0	0
	G. gallus	948.005	0	0	0	0		G. gallus	0	0		U1	13	13
	Z. mays	1983.83	0	0	8	8		Z. mays	0	4.0326		U3	38	37
	O. sativa	374.307	0	0	0	0		O. sativa	0	0		U4	42	40
	A. thaliana	118.961	0	0	0	0		A. thaliana	0	0		U4atac	0	0
												U5	115	114
												U6	144	143
												U6atac	4	4
												U7	0	0
												U8	0	0
												U13	2	2
												U14	0	0
												U17	0	0
												LINEs	21	20	5' full-length, 3' truncated	tailless-script
												LINEs	5593	nd	5' truncated, 3' truncated	TSDfinder.py
												LINEs	708	nd	completely full-length	TSDfinder.py
												LINEs	90	nd	5' full-length, 3' truncated	TSDfinder.py
												histone mRNAs	0	0	5' full-length, 3' truncated
												histone mRNAs	53	51	5' truncated, 3' truncated
												housekeeping mRNAs	4	4
												monoexonic mRNAs	4	4
												further snoRNAs	3	3
												tRNAs	666	647
												SUM	2454	2402
